# Supplementary material for: Which antiarrhythmic drug to choose after electrical cardioversion: A study on non-valvular atrial fibrillation patients
Source: PLoS One. 2018 May 22;13(5):e0197352. doi: 10.1371/journal.pone.0197352 (PMC5963785; doi:10.1371/journal.pone.0197352)
Supplement: S1 Dataset — (XLSX) [file pone.0197352.s003.xlsx]

## Sheet: Sheet1
No	sex	age	BMI	HTN	DM	Hylipid	Lungdz	stroke	CAD	CV2	CV	BB	CCB	AAD_class	preAAD	AAD_name	denovoAAD	LVEF	HF	Lvdysfx	AnyCMP	LA	LAVI	recur	recurDay	sysEmb	sysEmbDay	Readm	ReadmDay	Rhythm	RhythmDay
1	1	59	24.4	1	0	1	0	0	0	1	1	1	0	1	0	3	1	61	0	0	0	52	49.7	1	322	0	322	0	322	0	322
33	1	50	29	1	0	1	0	1	0	3	3	1	1	1	0	3	1	57	0	0	0	43	37.2	1	35	0	322	0	322	0	322
43	2	65	31.3	1	0	0	0	0	0	3	1	1	1	1	0	3	1	63	0	0	0	41	31	0	300	0	300	0	300	0	300
46	1	63	22	0	0	0	0	0	0	0	0	1	0	1	0	3	1	65	0	0	0	44	42.8	0	276	0	276	0	276	0	276
66	1	71	29.5	0	1	0	0	0	0	2	1	0	0	3	0	5	1	57	0	0	0	41	48	0	405	0	405	0	405	0	405
69	2	75	24.7	1	0	0	0	0	0	4	2	1	0	1	0	3	1	66	0	0	0	30	57.6	1	176	0	364	1	40	0	364
70	1	60	21.8	0	0	0	0	0	0	0	0	1	0	1	0	3	1	52	0	0	0	42	63.1	1	28	0	314	0	314	0	314
89	1	77	22.3	1	0	0	0	0	0	3	2	0	0	3	0	5	1	52.5	0	0	0	49	46.6	0	411	0	411	0	411	0	411
92	1	55	25.4	0	0	0	0	0	0	0	0	0	0	1	0	3	1	61	0	0	0	45	34.7	1	38	0	359	0	359	1	92
96	1	65	29.6	1	1	0	0	0	0	3	2	1	1	3	0	5	1	50	0	0	0	50	42.5	0	405	0	405	0	405	0	405
102	1	59	29	1	0	1	0	0	0	1	1	1	1	3	0	5	1	62	0	0	0	54	57.4	1	29	0	652	0	652	0	652
103	1	55	29.1	0	0	0	0	0	0	0	0	1	0	1	0	3	1	52.5	0	0	0	45	35.9	1	28	0	428	0	428	1	157
144	1	52	26.2	0	0	0	0	0	0	0	0	1	0	1	0	1	1	60	0	0	0	42	36	0	407	0	407	0	407	0	407
149	1	66	25.5	0	0	1	0	0	0	1	0	1	0	1	0	1	1	66	0	0	0	49	54.6	0	341	0	341	0	341	0	341
165	1	56	23.3	0	0	0	0	0	0	0	0	0	1	1	0	1	1	52.5	0	0	0	49	41	1	25	0	336	0	336	1	51
193	1	58	24.7	1	0	0	0	0	0	1	1	1	0	1	0	1	1	60	0	0	0	45	42.3	1	88	0	361	0	361	0	361
196	1	61	28.1	0	0	0	0	0	0	0	0	1	0	2	0	4	1	45.5	0	1	0	45	74.4	0	335	0	335	0	335	0	335
259	1	61	28.2	1	0	1	0	0	0	1	1	1	0	1	0	1	1	52.5	0	0	0	62	67.6	0	306	0	306	0	306	0	306
264	1	60	21.9	0	0	1	0	0	0	1	0	0	0	3	0	5	1	57	0	0	0	40	41.9	1	29	0	396	0	396	0	396
267	1	51	21	0	1	0	0	0	0	1	1	0	0	1	0	1	1	58	0	0	0	44	38.5	1	131	0	285	0	285	0	285
276	1	57	22.8	0	0	0	0	0	0	0	0	0	0	1	0	3	1	61	0	0	0	38	39	0	347	0	347	0	347	0	347
294	2	76	22.7	1	0	0	0	0	0	4	2	0	0	2	0	4	1	56	0	0	0	54	89.5	1	8	0	8	0	8	0	8
39	2	88	25	1	0	0	0	1	0	6	4	1	1	2	0	4	1	61	0	0	0	38	48.6	1	30	0	125	0	125	0	125
40	1	43	29.1	0	0	0	0	0	0	0	0	0	0	2	0	4	1	68	0	0	0	40	37.1	1	32	0	347	0	347	1	33
41	1	76	25.7	1	0	0	0	0	0	3	2	1	0	1	0	3	1	55	0	0	0	42	49.9	0	290	0	290	0	290	0	290
49	2	67	30.4	0	0	0	0	0	0	2	0	1	0	1	0	3	1	60	0	0	0	44	40.9	0	370	0	370	0	370	0	370
59	1	72	27.7	1	1	0	0	0	0	3	2	1	0	1	0	3	1	61	0	0	0	46	57.7	1	31	0	311	0	311	0	311
62	2	66	27.1	0	1	0	0	0	0	3	1	1	0	1	0	3	1	52.5	0	0	0	40	45.9	1	33	0	348	0	348	0	348
63	1	55	24.6	0	0	0	0	0	0	0	0	0	0	3	0	5	1	61	0	0	0	45	42	0	377	0	377	0	377	0	377
64	1	62	25	0	0	0	0	0	0	0	0	1	0	1	0	3	1	56	0	0	0	49	48.9	1	27	0	27	0	27	0	27
67	1	51	30.4	1	0	0	0	1	0	3	3	0	0	3	0	5	1	58	0	0	0	54	54.7	1	30	0	345	0	345	0	345
68	2	69	29.4	1	0	0	0	0	0	3	1	1	0	1	0	3	1	47.5	0	1	0	48	49	0	400	0	400	0	400	0	400
71	2	47	25.6	0	0	0	0	0	0	1	0	1	0	1	0	3	1	62	0	0	0	36	50.2	0	320	0	320	0	320	0	320
75	1	50	28.4	0	0	0	0	0	0	0	0	1	0	1	0	1	1	62	0	0	0	52	61.5	1	24	0	339	0	339	0	339
76	2	58	29.9	0	0	1	0	0	0	1	0	0	0	3	0	5	1	57	0	0	0	42	35.7	0	52	0	64	0	64	0	64
77	1	63	24.8	1	0	0	0	1	0	3	3	1	0	3	0	5	1	60	0	0	0	51	52.7	1	32	0	301	0	301	0	301
90	1	62	29.7	0	0	0	0	0	0	0	0	0	0	3	0	5	1	60	0	0	0	53	56.3	1	31	0	31	0	31	0	31
91	1	60	16.9	0	0	0	0	0	0	0	0	0	0	3	0	5	1	62	0	0	0	42	36.9	1	28	0	56	0	56	0	56
95	2	67	25.3	1	0	0	0	0	0	4	1	1	1	3	0	5	1	67	0	0	0	45	74.6	1	31	0	311	0	311	0	311
98	1	65	27.5	1	0	0	0	0	0	2	1	0	0	3	0	5	1	64	0	0	0	57	48.7	1	31	0	342	0	342	0	342
100	2	69	27.1	1	0	1	0	1	1	6	3	1	0	1	0	1	1	47.5	0	1	1	45	56.1	1	28	0	406	0	406	0	406
101	1	70	27.3	1	0	0	0	0	0	2	1	0	1	1	0	3	1	67	0	0	0	42	56.8	1	88	0	473	0	473	0	473
104	2	65	29.5	1	1	0	0	0	0	4	2	1	0	1	0	3	1	64	0	0	0	59	81.2	0	370	0	370	0	370	0	370
111	1	76	25.6	0	0	0	0	0	0	2	1	1	0	1	0	3	1	63	0	0	0	46	56.5	1	35	0	414	0	414	0	414
117	1	72	23.5	1	0	0	0	0	1	3	1	0	0	3	0	5	1	65	0	0	0	38	29	1	30	0	350	0	350	0	350
119	1	65	26	0	0	0	0	1	0	3	2	0	1	2	0	4	1	56	0	0	0	45	41	1	32	1	83	0	267	1	84
123	1	66	25.5	1	1	0	0	0	1	4	2	0	0	3	0	5	1	52.5	0	0	1	55	53.5	1	56	0	375	0	375	1	179
124	1	61	27	1	0	0	0	1	0	3	3	1	1	1	0	1	1	58	0	0	0	51	53.1	1	28	0	681	0	681	0	681
139	1	51	31	0	0	0	0	0	0	0	0	1	0	1	0	1	1	57	0	0	0	55	56.5	1	28	0	745	0	745	0	745
148	1	70	22.4	1	0	0	0	0	0	2	1	0	0	1	0	1	1	62	0	0	0	30	35.9	1	38	0	339	0	339	0	339
150	1	74	23.9	1	0	0	1	0	0	2	1	0	0	3	0	5	1	61	0	0	0	43	35	1	36	0	435	0	435	0	435
153	2	68	16.9	1	0	0	0	0	0	3	1	1	0	1	0	1	1	59	0	0	0	44	73	1	29	0	365	0	365	0	365
156	1	59	27.3	1	0	0	0	0	0	1	1	0	0	2	0	4	1	64	0	0	0	50	64	0	351	0	351	0	351	0	351
159	1	64	24.6	0	0	0	0	0	0	0	0	1	0	1	0	1	1	58	0	0	0	45	48.6	1	27	0	384	0	384	0	384
162	2	44	31.2	1	0	0	0	0	0	2	1	1	1	1	0	1	1	57	0	0	0	40	58	0	343	0	343	0	343	0	343
163	1	40	26.4	0	0	0	0	0	0	0	0	1	0	1	0	1	1	59	0	0	0	41	37	1	27	0	461	0	461	1	238
164	1	52	25.3	1	0	0	0	0	0	1	1	1	0	1	0	1	1		0		0			1	44	0	318	1	102	1	87
166	1	62	25.1	1	0	0	0	0	0	1	1	1	0	2	0	4	1	64	0	0	0	52	58.4	1	34	0	209	0	209	0	209
167	2	74	31.2	1	0	0	0	0	1	4	1	1	1	1	0	1	1	61	0	0	0	60	74.7	1	71	0	442	0	442	0	442
170	1	59	29.8	0	0	1	0	0	0	0	0	1	0	1	0	1	1	59	0	0	0	54	63.6	1	35	0	417	0	417	1	53
172	1	64	24.3	1	1	1	0	0	0	2	2	0	0	2	0	4	1	70	0	0	0	50	36.6	1	27	0	308	0	308	0	308
173	1	60	22.1	0	0	1	1	0	0	1	1	1	0	2	0	4	1	48	1	1	0	48	41.9	1	48	0	383	0	383	1	110
178	2	68	32.1	1	1	0	0	1	1	8	5	1	0	2	0	4	1	40	1	1	1	44	53.4	1	31	0	444	0	444	1	73
180	1	56	24	0	0	0	0	0	0	0	0	1	0	2	0	4	1	60	0	0	0	49	64.3	1	27	0	441	0	441	0	441
182	1	68	25.5	1	0	1	0	0	0	2	1	0	0	2	0	4	1	47.5	0	1	0	50	52.4	0	445	0	445	0	445	0	445
191	2	55	23.1	1	0	1	0	0	0	2	1	1	0	1	0	1	1		0		0			1	27	0	27	0	27	0	27
192	2	61	24.5	0	1	1	0	0	0	2	1	1	0	1	0	1	1	72	0	0	0	43	48	0	350	0	350	0	350	0	350
194	2	56	23.4	1	0	0	0	0	0	2	1	1	0	1	0	1	1	65	0	0	0	40	34	1	31	0	349	0	349	1	115
199	1	43	25.8	0	0	1	0	0	0	0	0	0	0	2	0	4	1	53	0	0	0	50	72	1	131	0	73	0	73	0	73
205	1	45	24.1	1	0	0	0	0	0	1	1	0	0	1	0	3	1	58	0	0	0	42	34.8	1	35	0	123	0	123	0	123
206	1	46	19.9	0	0	0	0	0	0	0	0	0	0	1	0	1	1	68	0	0	0	35	25.6	0	341	0	341	0	341	0	341
210	1	57	26.1	1	0	0	0	0	0	1	1	0	1	2	0	4	1	60	0	0	0	36	38.6	1	31	0	325	0	325	1	202
211	2	70	25	1	0	1	0	1	0	5	3	1	0	1	0	1	1	58	0	0	0	40	55.8	1	34	0	327	0	327	0	327
212	1	35	26.1	0	0	0	0	0	0	0	0	0	0	2	0	4	1	69	0	0	0	47	59.9	1	105	0	105	0	105	0	105
216	1	72	21.9	1	0	0	0	0	1	3	1	0	0	2	0	4	1	55	0	0	1	49	92.6	0	307	0	307	0	307	0	307
218	1	55	22.6	0	0	0	0	0	0	0	0	0	0	1	0	3	1	63	0	0	0	41	42.2	1	20	0	465	0	465	0	465
220	1	53	29.3	0	0	0	0	0	0	1	1	0	0	2	0	4	1	29.4	1	1	1	42	36.4	0	453	0	453	0	453	0	453
221	1	61	27	0	0	0	0	0	0	0	0	0	1	3	0	5	1	64	0	0	0	41	34.4	1	53	0	293	0	293	1	266
222	2	70	30.9	1	1	1	0	0	0	5	3	1	0	2	0	4	1	40	1	1	1	56	80	0	27	0	27	0	27	0	27
223	1	49	23.8	0	0	0	0	0	0	0	0	0	0	2	0	4	1	51	0	0	1	41	40.5	0	417	0	417	0	417	0	417
227	1	52	28.1	1	0	1	0	0	0	1	1	0	0	1	0	3	1	56	0	0	0	39	36.6	1	34	0	314	0	314	0	314
228	1	59	26.1	0	0	0	0	0	0	0	0	0	0	1	0	3	1	58	0	0	0	49	0	1	73	0	263	0	263	0	263
233	1	57	23.6	1	1	0	0	0	0	2	2	0	0	2	0	4	1	66	0	0	1	57	56.8	1	75	0	349	0	349	0	349
239	1	53	24.3	0	0	0	0	0	0	0	0	0	0	2	0	4	1		0		0			0	321	0	321	0	321	0	321
241	2	62	31.2	1	0	0	0	0	0	2	1	1	0	1	0	1	1	61	0	0	0	52	52.9	0	378	0	378	0	378	0	378
243	1	57	22.8	1	0	0	0	0	0	1	1	0	0	1	0	1	1	62	0	0	0	34	26	0	143	0	56	0	56	0	56
244	1	52	28.6	0	0	0	0	0	0	0	0	0	0	2	0	4	1	64	0	0	0	53	59.4	1	35	0	316	0	316	1	64
251	1	56	25	1	0	0	0	0	0	1	1	0	0	2	0	4	1	62	0	0	0	53	50.5	1	10	0	367	0	367	1	78
261	1	62	24.2	1	0	0	0	0	0	1	1	0	1	1	0	1	1	55	0	0	0	40	38.2	1	28	0	385	0	385	0	385
263	1	53	33.3	1	1	1	0	0	0	2	2	0	0	2	0	4	1	51.8	0	0	0	58	40	1	27	0	318	0	318	0	318
265	1	58	29.4	1	0	0	0	0	0	1	1	0	0	2	0	4	1	57	0	0	1	47	36.1	1	339	0	339	0	339	0	339
266	1	46	20.3	0	0	0	0	0	0	0	0	0	0	1	0	1	1		0		0			1	561	0	34	0	34	0	34
270	2	58	23.9	1	0	0	0	0	0	2	1	0	0	3	0	5	1	56	0	0	0	43	46.7	1	31	0	137	0	137	0	137
275	1	62	26.4	1	0	0	0	0	0	1	1	0	0	1	0	3	1	56	0	0	0	44	39.3	1	27	0	294	0	294	0	294
278	2	66	23	0	0	0	0	0	0	2	0	0	0	2	0	4	1	68	0	0	0	30	36.8	1	122	0	382	0	382	1	122
286	1	38	23.3	0	0	0	0	0	0	1	1	1	0	2	0	4	1	45.6	1	1	1	47	58.8	1	82	0	385	0	385	0	385
293	1	37	25.9	0	0	0	0	0	0	0	0	0	0	1	0	1	1	63	0	0	0	40	31	1	14	0	315	0	315	1	110
299	1	60	25	0	0	1	0	0	0	0	0	0	0	1	0	1	1	65	0	0	0	32	54.6	0	342	0	342	0	342	0	342
305	1	45	33.4	0	0	0	0	0	0	0	0	1	0	2	0	4	1	53	0	0	0	47	48.8	1	28	0	323	0	323	1	130
334	1	56	22.1	0	0	0	0	0	0	0	0	0	0	1	0	1	1	60	0	0	0	42	34	1	30	0	44	0	44	0	44
357	1	44	23.3	0	0	1	0	0	0	1	1	1	0	2	0	4	1	55	1	0	0	36	46.1	0	278	0	97	0	97	0	97
26	1	65	23.9	1	0	0	0	0	0	2	1	0	0	1	1	3	0	52.5	0	0	0	38	44.1	1	55	0	356	0	356	0	356
57	1	52	27.4	0	0	0	0	1	1	3	2	0	0	2	1	4	0	70	0	0	0	51	51.7	1	252	0	364	1	326	1	252
94	1	66	26.1	1	0	0	0	1	0	4	3	0	0	1	1	3	0	60	0	0	0	39	31	1	220	0	297	0	297	0	297
132	1	50	25.2	0	0	0	0	0	0	0	0	0	1	1	1	2	0	66	0	0	0	38	24.7	1	84	0	308	0	308	0	308
140	1	68	23.9	1	0	0	0	0	0	2	1	0	1	2	1	4	0	59	0	0	0	43	47.1	0	379	0	379	0	379	0	379
143	1	70	21	0	1	0	0	0	0	2	1	0	0	2	1	4	0	58	0	0	0	39	34.7	1	117	0	446	0	446	0	446
157	1	73	26.4	0	0	0	0	0	0	1	0	0	0	2	1	4	0	52.5	0	0	0	52	60.2	1	29	0	414	0	414	0	414
160	1	49	23.6	0	0	1	0	0	0	0	0	0	0	2	1	4	0	64	0	0	0	40	32	1	38	0	276	0	276	0	276
184	2	78	26.5	1	0	0	0	0	0	4	2	0	0	3	1	6	0	56	0	0	0	43	64.8	0	322	0	322	0	322	0	322
255	1	58	22.7	0	0	1	0	0	0	0	0	0	0	1	1	3	0	62	0	0	0	47	40.5	0	363	0	363	0	363	0	363
256	2	72	26.6	0	0	0	0	0	0	2	0	0	0	2	1	4	0	68	0	0	0	40	46.1	1	97	0	284	0	284	0	284
262	1	73	26.4	0	0	0	0	1	1	4	2	1	0	2	1	4	0	67	0	0	0	40	52.1	1	27	0	412	0	412	0	412
280	1	61	26.4	0	0	0	0	0	0	0	0	0	0	2	1	4	0	67	0	0	0	43	51	1	29	0	283	0	283	0	283
290	1	39	29.5	0	0	0	0	0	0	0	0	1	0	2	1	4	0	64	0	0	0	43	42.4	1	63	0	306	0	306	0	306
322	2	57	24.1	1	0	0	0	0	0	2	1	0	0	1	1	3	0	70	0	0	0	47	53.1	0	406	0	261	0	261	0	261
330	1	55	22.8	0	1	1	1	0	0	1	1	0	0	2	1	4	0	56	0	0	0	50	47.5	1	390	0	208	0	208	0	208
2	1	55	23.6	0	0	1	0	0	0	0	0	0	0	3	1	6	0	50	0	0	0	41	44.5	1	31	0	370	0	370	0	370
3	2	50	20.9	0	0	0	0	0	0	1	0	0	0	1	1	2	0	55	0	0	0	45	63	1	59	0	370	0	370	0	370
5	1	53	35	1	1	0	0	0	0	2	2	1	0	2	1	4	0	43.7	0	1	1	45	43.7	1	57	0	406	0	406	1	105
6	1	57	28	0	1	0	0	0	0	1	1	0	0	1	1	3	0	58	0	0	0	47	34	1	32	0	345	0	345	1	246
8	1	58	22.2	0	1	0	0	0	0	1	1	0	0	1	1	3	0	69	0	0	0	31	44.6	1	29	0	370	0	370	0	370
9	1	36	21.1	0	0	0	0	0	0	0	0	0	0	1	1	3	0	65	0	0	0	38	38.3	1	24	0	362	0	362	0	362
10	1	48	26.6	1	0	0	0	0	1	2	1	0	0	3	1	5	0	60	0	0	0	47	41.9	1	34	0	363	0	363	1	98
11	1	49	27.6	0	1	0	0	0	0	1	1	0	0	1	1	3	0	64	0	0	0	52	62	1	35	0	185	0	185	0	185
12	2	65	22.5	0	0	0	0	0	0	2	0	0	0	2	1	4	0	59	0	0	0	49	65.9	1	26	0	362	0	362	1	90
13	1	58	25	0	0	0	0	0	0	0	0	0	0	1	1	3	0	62	0	0	0	43	39.2	1	369	0	369	0	369	0	369
15	2	52	21.6	1	0	0	1	0	0	2	1	0	0	3	1	5	0	56	0	0	0	37	47.6	1	31	0	411	0	411	0	411
16	1	65	27.2	0	0	0	0	0	0	1	0	1	0	0	0	0	0	37.5	0	1	1	50	43.5	0	140	0	140	0	140	0	140
17	1	75	23.4	1	0	0	0	0	0	3	2	0	0	1	1	3	0	62	0	0	0	35	46.6	0	396	0	396	0	396	0	396
18	1	55	23.3	1	1	0	0	0	0	2	2	0	0	3	1	5	0	63	0	0	0	36	38.7	1	132	0	400	0	400	0	400
20	1	38	26.4	0	0	0	0	0	0	0	0	0	0	1	1	3	0	60	0	0	0	41	64.8	1	6	0	376	0	376	1	6
21	1	39	27.7	0	0	0	0	0	0	0	0	0	0	1	1	3	0	61	0	0	0	51	56.3	1	89	0	437	0	437	0	437
22	1	37	30.7	0	0	0	0	0	0	1	1	1	0	1	1	3	0	40	1	1	0	42	33.9	1	195	0	346	0	346	1	195
24	1	67	25.1	0	0	0	0	0	0	1	0	0	0	0	0	0	0	61	0	0	0	51	72.2	1	29	0	265	0	265	0	265
27	1	62	34	1	1	1	0	0	1	3	2	1	0	3	1	5	0	65	0	0	0	50	35.4	0	480	0	480	0	480	0	480
29	2	62	26.8	0	0	1	0	0	0	2	1	0	0	3	1	5	0	42.7	1	1	1	50	48	1	44	1	69	0	443	1	65
32	1	62	25.6	1	0	0	0	1	1	4	3	0	0	2	1	4	0	40	0	1	1	45	52.6	1	150	0	355	0	355	0	355
34	1	59	26.1	0	0	0	0	0	0	0	0	0	0	3	1	5	0	47.5	0	1	0	43	60.5	1	29	0	386	0	386	0	386
35	1	62	25.9	1	1	0	0	0	1	3	2	0	0	3	1	6	0	39	0	1	1	48	48.8	1	90	0	344	0	344	1	125
36	1	46	23.4	0	0	0	0	0	0	0	0	0	0	3	1	5	0	70	0	0	0	34	28.2	1	76	0	398	0	398	0	398
38	1	40	29.1	1	0	1	0	0	0	1	1	0	1	1	1	3	0	62	0	0	0	42	35.1	1	32	0	370	0	370	1	76
44	1	54	28.6	0	0	0	0	0	0	0	0	0	0	2	1	4	0	50	0	0	0	45	51	1	27	0	333	0	333	1	90
45	1	66	20.3	1	0	1	0	0	0	2	1	0	1	3	1	5	0	58	0	0	0	45	67.9	1	24	0	52	0	52	0	52
47	1	48	21.5	0	0	0	0	0	0	0	0	0	0	3	1	5	0	45	0	1	0	38	38	0	66	0	948	0	948	0	948
50	1	58	23.4	1	0	0	0	0	0	1	1	0	0	3	1	5	0	76	0	0	0	47	34.1	1	29	0	300	0	300	1	183
51	1	56	23.6	0	1	0	0	0	0	1	1	0	0	0	1	0	0	57	0	0	0	52	56.9	1	34	0	125	0	125	0	125
53	1	52	27.2	0	0	0	0	0	0	0	0	0	0	1	1	3	0	74	0	0	0	44	43.2	0	316	0	316	0	316	0	316
54	1	54	28.7	0	0	0	0	0	1	1	0	0	1	2	1	4	0	64	0	0	0	45	37.1	1	29	0	64	0	64	0	64
55	1	57	22.4	0	0	0	0	0	0	0	0	0	0	3	1	5	0	64	0	0	0	36	35.1	1	32	0	88	0	88	0	88
56	1	55	21.5	1	0	1	0	0	0	1	1	0	1	1	1	3	0	43	0	1	0	43	48	0	361	0	361	0	361	0	361
61	2	54	36	0	0	0	0	0	0	1	0	0	1	1	1	3	0	56	0	0	0	57	51.2	0	386	0	386	0	386	0	386
73	1	65	27.7	1	1	0	0	0	0	3	2	0	0	3	1	5	0	60	0	0	0	41	45.7	1	89	0	313	0	313	0	313
78	2	76	25	1	0	0	0	0	0	4	2	1	1	3	1	5	0	50	0	0	0	53	67.5	0	304	0	304	0	304	0	304
80	1	53	25.3	1	0	0	0	0	0	1	1	0	1	2	1	4	0	57	0	0	0	43	34.5	0	304	0	304	0	304	0	304
81	1	42	25.1	0	0	0	0	0	0	0	0	0	0	1	1	3	0	58	0	0	0	40	40.1	0	387	0	387	0	387	0	387
82	1	46	24.7	0	0	0	0	0	0	0	0	0	0	2	1	4	0	65	0	0	0	43	39.6	1	30	0	394	0	394	1	116
84	1	76	22	1	0	0	0	0	0	3	2	0	0	1	1	3	0	55	0	0	0	45	40.9	1	29	0	407	0	407	0	407
85	1	47	26.4	1	0	0	0	0	0	1	1	0	0	1	1	3	0	49	0	1	0	46	48.4	1	28	0	313	0	313	1	71
86	1	70	21	1	1	0	0	0	0	3	2	0	0	1	1	3	0	62	0	0	0	41	40	1	27	0	181	0	181	0	181
88	1	59	28.8	0	0	0	0	0	0	0	0	0	0	2	1	4	0	62	0	0	0	44	64.4	1	29	0	274	0	274	0	274
93	1	62	25.7	1	1	0	0	0	0	2	2	0	0	1	1	3	0	58	0	0	0	39	36.9	1	179	0	291	0	291	0	291
97	1	69	26.7	0	0	0	0	0	0	1	0	0	0	1	1	3	0	55	0	0	0	37	44.8	1	32	0	412	0	412	0	412
99	1	48	25.4	1	0	0	0	0	0	1	1	0	0	3	1	5	0	56	0	0	0	37	46	1	31	0	486	0	486	0	486
106	1	42	24.1	0	0	0	0	0	0	0	0	0	0	3	1	5	0	59	0	0	0	47	63.9	1	32	0	344	1	81	1	69
107	2	50	31.3	0	0	0	0	0	0	1	0	0	0	1	1	3	0	62	0	0	0	40	36.2	1	53	0	377	0	377	0	377
108	1	64	26	0	0	0	0	0	0	0	0	0	1	3	1	5	0	52.5	0	0	0	54	55	1	303	0	303	0	303	0	303
109	1	58	28.1	1	1	0	0	0	0	2	2	0	0	3	1	5	0	56	0	0	0	49	55.8	1	28	0	28	0	28	0	28
112	1	57	25.8	0	0	0	0	0	0	0	0	0	0	3	1	5	0	60	0	0	0	52	33	1	321	0	321	0	321	0	321
113	1	53	30.5	0	0	0	0	0	0	0	0	0	0	3	1	5	0	66	0	0	0	47	38.2	1	28	0	161	0	161	0	161
114	1	48	23.8	1	0	0	0	0	0	1	1	1	0	1	1	1	0	55	0	0	0	50	52	1	28	0	350	0	350	1	69
115	1	58	28.7	1	1	0	0	0	0	2	2	0	1	2	1	4	0	56	0	0	0	36	25	0	311	0	311	0	311	0	311
116	1	51	25.6	1	0	0	0	0	0	1	1	0	1	1	1	3	0	66	0	0	0	43	37	1	28	0	397	0	397	0	397
118	1	46	31	1	0	0	0	0	0	1	1	0	1	2	1	4	0	58	0	0	0	48	35.8	1	34	0	342	0	342	1	111
128	1	62	24.4	0	0	1	0	0	0	0	0	1	0	2	1	4	0	32.5	0	1	1	48	39.7	1	26	0	52	0	52	0	52
129	1	64	25.2	0	0	1	0	0	0	0	0	0	0	1	1	3	0	52.5	0	0	0	48	19.2	0	327	0	327	0	327	0	327
130	1	57	26.3	1	1	1	0	0	0	2	2	0	1	2	1	4	0	56	0	0	0	52	40.3	1	29	0	393	0	393	1	108
131	1	65	25.1	1	0	0	0	0	0	2	1	0	1	0	0	0	0	67	0	0	0	48	47.6	1	24	0	409	0	409	0	409
134	1	70	25.8	0	0	0	0	0	0	1	0	0	0	2	1	4	0	60	0	0	0	59	71.3	0	397	0	397	0	397	0	397
135	2	72	22.2	0	0	0	0	0	0	2	0	0	0	3	1	5	0	61	0	0	0	47	77.8	1	30	0	457	0	457	0	457
136	1	65	26.6	1	1	0	0	0	0	3	2	1	0	1	1	3	0	63	0	0	0	48	54	1	29	0	414	0	414	1	324
141	1	45	24.7	0	0	0	0	0	0	0	0	0	0	2	1	4	0	59	0	0	0	42	38.9	0	480	0	480	0	480	0	480
151	1	37	25	0	0	0	0	0	0	0	0	0	0	2	1	4	0	68	0	0	1	51	42.8	0	466	0	466	0	466	0	466
152	1	63	22.7	0	1	0	0	0	0	1	1	0	0	3	1	6	0	60	0	0	0	45	58	0	337	0	337	0	337	0	337
154	1	54	27.5	0	1	0	0	0	0	1	1	1	0	2	1	4	0	68	0	0	1	59	64.6	1	387	0	387	0	387	0	387
158	1	61	27.9	1	0	0	0	0	0	1	1	0	0	2	1	4	0	68	0	0	0	54	47.4	1	792	0	792	0	792	0	792
161	1	51	25.9	0	0	0	0	0	0	0	0	0	0	2	1	4	0	57.5	0	0	0	46	46	1	31	0	416	0	416	0	416
168	1	53	23.8	0	0	0	0	0	0	0	0	0	0	3	1	6	0	61	0	0	0	49	53.3	1	27	0	421	1	283	1	154
169	1	38	22.2	0	0	0	0	0	0	0	0	0	0	2	1	4	0	56	0	0	0	45	42	1	947	0	569	0	569	1	77
174	1	40	34.4	0	0	0	0	0	0	0	0	1	0	2	1	4	0	44	0	1	0	48	65.6	1	31	0	369	0	369	0	369
175	1	62	25.2	0	0	0	0	0	0	0	0	0	0	1	1	3	0	67	0	0	0	50	46.2	0	468	0	468	0	468	0	468
176	1	57	26.3	0	0	0	0	0	0	0	0	0	0	1	1	3	0	49.8	0	1	0	38	38.3	1	39	0	277	0	277	0	277
183	1	61	23	0	0	0	0	0	0	0	0	0	0	2	1	4	0	58	0	0	0	32	45	1	31	0	318	0	318	0	318
185	1	60	25.7	1	0	0	0	0	0	1	1	0	0	2	1	4	0	57	0	0	0	45	42	1	112	0	331	0	331	1	175
186	1	56	26	0	1	1	0	0	0	1	1	0	0	1	0	2	0	62	0	0	0	39	59.3	1	34	0	344	0	344	1	272
187	1	57	26.3	1	0	0	0	0	0	2	2	0	0	2	1	4	0	50	1	0	0	46	40.4	1	145	0	390	0	390	0	390
188	1	51	24.6	0	0	0	0	0	0	0	0	0	0	2	1	4	0	56	0	0	0	45	54	1	32	0	293	0	293	1	257
189	1	57	24.4	1	0	0	0	0	0	1	1	1	0	2	1	4	0	33	0	1	0	45	52.5	0	342	0	342	0	342	0	342
195	1	57	27.1	0	0	0	0	0	0	0	0	0	0	2	1	4	0	64	0	0	0	44	49.1	1	32	0	337	0	337	1	118
198	1	53	27.1	0	0	0	0	0	0	0	0	0	0	2	1	4	0	72	0	0	0	49	34.7	1	39	0	377	0	377	1	222
200	1	56	23.1	0	0	0	0	0	0	0	0	0	0	2	1	4	0	51.8	0	0	0	50	72.4	1	348	0	348	0	348	0	348
202	1	69	22.8	0	0	0	0	0	0	1	0	0	0	1	1	3	0	61	0	0	0	39	27.6	1	29	0	316	0	316	0	316
203	1	56	20.5	0	0	1	0	0	0	0	0	0	0	2	1	4	0	55	0	0	0	35	41.6	1	27	0	494	0	494	1	97
204	1	44	21.7	0	0	0	0	0	0	0	0	0	0	2	1	4	0	59	0	0	0	47	49.8	1	243	0	315	0	315	1	299
207	1	34	27	0	0	0	0	0	0	0	0	0	0	2	1	4	0	61	0	0	0	49	44.3	1	31	0	348	0	348	1	251
208	1	47	32.3	1	0	0	0	0	0	1	1	0	0	2	1	4	0	63	0	0	0	51	35.9	1	55	0	328	0	328	0	328
213	1	61	18.2	0	0	0	0	0	0	0	0	1	0	2	1	4	0	33.5	0	1	0	42	56.2	0	341	0	341	0	341	0	341
214	1	46	28.5	0	0	0	0	0	0	0	0	0	0	2	1	4	0	53	0	0	0	48	51.2	0	481	0	481	0	481	0	481
215	1	38	27.4	0	0	1	0	0	0	0	0	0	0	2	1	4	0	56	0	0	0	46	36	1	17	0	374	0	374	1	83
217	1	60	27.4	1	1	0	0	0	0	2	2	0	0	3	1	5	0	58	0	0	0	52	63	1	298	0	298	0	298	0	298
224	1	52	27.2	0	0	0	0	0	0	0	0	0	0	2	1	4	0	59	0	0	0	46	44.7	0	323	0	323	0	323	0	323
226	1	55	27.1	0	0	1	0	0	0	0	0	0	0	2	1	4	0	62	0	0	0	43	52.2	1	200	0	300	0	300	0	300
231	1	55	27	0	0	0	0	0	0	0	0	0	0	2	1	4	0	56	0	0	0	59	91	1	29	0	503	0	503	0	503
232	1	56	23	0	0	0	0	0	0	0	0	0	0	2	1	4	0	63	0	0	0	46	43.5	1	29	0	151	0	151	0	151
234	1	54	30.5	1	0	0	0	0	0	1	1	0	0	2	1	4	0	69	0	0	0	46	36.1	1	184	0	438	0	438	0	438
236	1	32	24.6	0	0	0	0	0	0	0	0	0	0	1	1	3	0	67	0	0	0	42	37	0	340	0	340	0	340	0	340
237	1	48	27.9	1	0	1	0	0	0	1	1	0	0	2	1	4	0	60	0	0	0	46	39	0	55	0	55	0	55	0	55
240	1	56	31.4	0	1	0	0	0	0	1	1	0	0	2	1	4	0	58	0	0	1	56	79.5	0	342	0	342	0	342	0	342
242	1	78	27.2	1	0	0	0	0	1	4	2	0	1	2	1	4	0	58	0	0	0	59	69.1	0	307	0	307	0	307	0	307
245	1	73	22.7	1	0	1	1	0	0	2	1	0	0	3	1	5	0	61	0	0	0	51	41	1	31	0	269	0	269	0	269
246	2	83	25.7	0	0	0	0	0	1	4	1	0	1	2	1	4	0	50	0	0	1	51	71	0	83	0	83	0	83	0	83
248	1	51	23.3	0	0	0	0	0	0	0	0	1	0	2	1	4	0	42.4	0	1	0	44	57.9	1	449	0	449	0	449	0	449
252	1	73	26.4	1	0	1	0	1	1	5	3	0	0	2	1	4	0	66	0	0	0	32	33.1	1	32	0	313	0	313	1	92
254	1	61	26.5	0	0	0	0	0	0	0	0	0	0	1	1	3	0	55	0	0	0	40	51	1	92	0	367	0	367	1	231
257	1	56	24.3	1	0	0	0	0	0	1	1	0	0	2	1	4	0	68	0	0	0	53	71	1	27	0	370	0	370	1	40
258	1	61	36.7	1	1	0	0	0	0	3	2	0	1	2	1	4	0	73	0	0	0	60	56.5	1	69	0	412	0	412	0	412
260	1	70	24	1	0	0	0	0	0	2	1	0	1	1	1	3	0	56	0	0	0	48	35.5	0	342	0	342	0	342	0	342
268	2	60	32.4	1	0	1	0	0	0	2	1	0	0	1	1	3	0	64	0	0	0	47	42.9	1	350	0	350	0	350	0	350
269	2	69	33.4	1	0	0	0	0	0	3	1	0	0	2	1	4	0		0		0			0	334	0	334	0	334	0	334
271	1	51	26.6	0	0	0	0	0	0	0	0	0	0	2	1	4	0	69	0	0	0	51	63.2	1	26	0	364	0	364	0	364
272	1	66	23.6	1	0	0	0	0	0	2	1	1	0	2	1	4	0	50	0	0	0	34	46.5	0	352	0	352	0	352	0	352
273	2	71	22.1	1	0	0	0	0	0	3	1	0	0	1	1	1	0	68	0	0	0	35	42.4	0	391	0	391	0	391	0	391
274	2	64	23.5	0	0	0	0	0	0	1	0	0	0	3	1	6	0	56	0	0	0	46	52.9	1	30	0	343	0	343	0	343
277	1	49	26.8	1	0	0	0	0	1	2	1	0	1	2	1	4	0	65	0	0	1	50	41.8	1	26	0	145	0	145	0	145
281	1	47	23	0	0	0	0	0	0	0	0	0	0	2	1	4	0	59	0	0	0	47	60.8	1	116	0	309	0	309	0	309
282	1	65	25.2	1	0	0	0	0	0	2	1	0	1	2	1	4	0	65	0	0	0	47	43.3	1	32	0	32	0	32	0	32
283	1	64	23.8	1	0	0	0	0	0	1	1	0	0	2	1	4	0	59	0	0	0	50	54.8	1	398	0	398	0	398	0	398
285	1	47	24.2	1	0	0	0	0	0	1	1	0	0	2	1	4	0	67	0	0	0	42	35.8	1	298	0	361	0	361	0	361
287	1	32	34.8	0	0	0	0	0	0	2	1	0	0	0	0	0	0	55	1	0	0	57	66.3	1	12	0	322	0	322	0	322
288	1	45	26.7	0	0	0	0	0	0	0	0	0	0	2	1	4	0	58	0	0	0	51	53.9	1	210	0	210	0	210	0	210
289	1	41	24.8	0	0	0	0	0	0	0	0	0	0	2	1	4	0	62	0	0	0	40	28	0	351	0	351	0	351	0	351
291	1	55	27.6	1	0	0	0	0	0	1	1	1	1	2	1	4	0	57	0	0	0	46	33.4	1	111	0	297	0	297	1	175
298	1	42	25.3	0	0	0	0	0	0	0	0	0	0	2	1	4	0	63	0	0	0	44	42.3	1	71	0	211	0	211	0	211
303	1	59	26.1	1	0	0	0	0	0	1	1	0	0	2	1	4	0	66	0	0	0	38	47.8	1	220	0	320	0	320	1	293
304	1	54	26.9	0	0	0	0	0	0	0	0	0	0	2	1	4	0	55	0	0	0	54	51.7	1	30	0	266	0	266	0	266
306	1	73	24.8	1	0	0	0	0	0	3	2	1	0	2	1	4	0	64	1	0	0	41	40.4	0	436	0	289	0	289	0	289
309	1	49	24.4	0	0	0	0	0	0	0	0	0	0	1	1	3	0	50	0	0	0	42	34	1	363	0	230	0	230	0	230
310	1	66	22.5	0	0	0	0	0	0	2	1	1	0	1	1	1	0	52.5	1	0	0	46	39.8	1	28	0	239	0	239	0	239
311	1	62	27.8	1	0	0	0	0	1	2	1	0	0	2	1	4	0	51	0	0	0	55	41.6	1	28	0	215	0	215	0	215
313	1	41	37.9	0	1	0	0	0	0	1	1	0	0	2	1	4	0	66	0	0	0	61	46.1	1	27	0	285	0	285	1	132
315	1	43	24.8	0	0	0	0	0	0	1	1	0	0	1	1	3	0	60	1	0	0	39	51	0	344	0	218	0	218	0	218
316	1	46	25	0	0	0	0	0	0	0	0	0	0	2	1	4	0	80	0	0	0	45	52.5	1	34	0	268	0	268	1	171
318	2	61	26.8	1	0	0	0	0	0	2	1	1	1	0	0	0	0	62	0	0	0	41	36.3	1	31	0	234	0	234	0	234
319	1	64	19.7	1	0	0	0	0	1	2	1	0	0	3	1	6	0	63	0	0	0	44	46.9	1	116	0	186	0	186	0	186
320	1	54	26.5	1	1	0	0	0	0	2	2	0	0	2	1	4	0	60	0	0	0	44	52	1	27	0	225	0	225	1	78
321	1	82	27.4	1	0	1	0	0	0	4	3	1	1	2	1	4	0	61	1	0	0	37	34.9	0	326	0	155	0	155	0	155
323	1	38	29.9	0	0	0	0	0	0	0	0	0	0	2	1	4	0	64	0	0	0	50	47.5	0	311	0	108	0	108	0	108
327	1	74	27.1	1	0	1	1	0	0	3	2	0	0	2	1	4	0	65	1	0	0	53	55	0	346	0	227	0	227	0	227
328	1	39	31.8	0	0	0	0	0	0	1	1	0	0	0	0	0	0	58	1	0	0	38	30	1	93	0	210	0	210	0	210
329	1	56	20.3	0	0	0	0	0	0	0	0	0	0	2	1	4	0	57.5	0	0	0	49	83	1	36	0	150	0	150	1	84
333	1	54	24.7	0	0	0	0	0	0	0	0	0	0	0	0	0	0	56	0	0	0	45	50	1	26	0	26	0	26	0	26
335	1	64	28.7	1	0	1	0	0	0	1	1	0	0	1	1	3	0	57	0	0	0	50	31.6	1	215	0	130	0	130	0	130
336	1	59	23.2	0	0	0	0	0	0	0	0	0	0	2	1	4	0	39.2	0	1	0	48	49	1	14	1	66	0	133	0	133
339	1	36	23.7	1	0	0	0	0	0	1	1	0	0	1	1	3	0	59	0	0	0	41	32.4	1	17	0	165	0	165	0	165
341	1	50	27.1	0	0	0	0	0	0	0	0	0	0	2	1	4	0	31	0	1	0	47	63	1	32	0	155	0	155	1	78
342	2	53	25.3	0	0	0	0	0	0	1	0	0	0	2	1	4	0	58	0	0	0	44	40.3	1	30	0	142	0	142	0	142
343	1	70	26.7	1	1	0	0	1	0	5	4	0	0	2	1	4	0	64	0	0	0	44	46.3	0	375	0	121	0	121	0	121
344	1	49	24.7	0	0	0	0	0	0	0	0	0	0	2	1	4	0	58	0	0	0	31	47	1	27	0	141	0	141	1	124
345	1	57	25.6	0	0	0	0	0	0	0	0	0	0	2	1	4	0	65	0	0	0	46	44.7	1	33	0	77	0	77	0	77
346	1	45	23	0	0	0	0	0	0	0	0	0	0	2	1	4	0	59	0	0	0	34	31.6	0	310	0	39	0	39	0	39
347	1	66	23	0	0	0	0	0	0	1	0	0	0	2	1	4	0	65	0	0	0	41	50.8	1	298	0	165	0	165	0	165
349	1	66	22	1	0	0	0	0	0	2	1	0	0	2	1	4	0	58	0	0	0	40	37	1	32	0	130	0	130	0	130
350	1	63	26.5	1	0	0	0	1	0	3	3	0	0	2	1	4	0	59	0	0	0	45		1	211	0	141	0	141	0	141
352	1	69	28.2	1	1	0	0	0	1	4	2	0	1	2	1	4	0	55	0	0	0	40	53.7	0	224	0	128	0	128	0	128
355	1	61	28	0	1	0	0	0	0	1	1	0	0	2	1	4	0	56	0	0	0	52	63.3	1	28	0	98	0	98	0	98
358	1	68	27.1	1	1	0	0	0	0	3	2	1	0	2	1	4	0	57	0	0	0	52	53.6	1	27	0	27	0	27	0	27
359	1	59	25.7	0	0	0	0	0	0	0	0	0	0	1	1	3	0	56	0	0	0	46	48.5	0	134	0	8	0	8	0	8
360	1	72	23.1	1	0	0	0	0	0	2	1	0	0	2	1	4	0	51.1	0	0	1	41	50.4	0	246	0	29	0	29	0	29
362	1	61	24.1	1	0	0	0	0	0	1	1	0	0	2	1	4	0	57	0	0	0	51	50.1	1	29	0	92	0	92	0	92
364	1	73	24.6	1	0	0	0	0	0	2	1	0	1	1	1	3	0	61	0	0	0	41	35.7	1	27	0	97	0	97	0	97
365	1	40	24.4	0	0	0	0	0	0	0	0	0	0	2	1	4	0	59.6	0	0	0	38	33.2	1	21	0	21	0	21	0	21
367	1	53	30	1	1	0	0	0	1	3	2	0	0	2	1	4	0	66	0	0	0	50	50.5	0	230	0	88	0	88	0	88
368	1	78	23.6	1	0	1	0	0	1	4	2	0	1	2	1	4	0	57	0	0	0	46	43.7	0	253	0	81	0	81	0	81
